# Supplementary material for: The Influence of the Alkylamino Group on the Solvatochromic Behavior of 5-(4-substituted-arylidene)-1,3-dimethylpyrimidine-2,4,6-triones: Synthesis, Spectroscopic and Computational Studies
Source: Materials (Basel). 2024 May 19;17(10):2447. doi: 10.3390/ma17102447 (PMC11123250; doi:10.3390/ma17102447)
Supplement: Supplementary file 1 [file materials-17-02447-s001.zip]

Archive with 1 entries (1 files):
- materials-3011430-supplementary.pdf
